# Supplementary material for: Dispersion Mechanisms of Lignosulfonates in Concentrated TiO2 Suspensions and Pastes: The Effects of Molecular Weight Distributions and Ionic Composition
Source: Polymers (Basel). 2026 Jan 20;18(2):270. doi: 10.3390/polym18020270 (PMC12846172; doi:10.3390/polym18020270)
Supplement: Supplementary file 1 [file polymers-18-00270-s001.zip]

Archive with 1 entries (1 files):
- polymers-4073942-supplementary.pdf
